# Supplementary material for: 4,5-Bis(1H-tetra­zol-5-yl)-1H-imidazole monohydrate
Source: Acta Crystallogr Sect E Struct Rep Online. 2009 May 29;65(Pt 6):o1403. doi: 10.1107/S1600536809017899 (PMC2969525; doi:10.1107/S1600536809017899)
Supplement: Supplementary file 2 [file e-65-o1403-Isup2.hkl]

# 
# h,k,l, Fc-squared, Fo-squared, sigma(Fo-squared) and status flag 
# 
data_I
_shelx_title ' 55 in Pn                        P21/c' 
_shelx_refln_list_code          4 
_shelx_F_calc_maximum      149.83 
_exptl_crystal_F_000       455.76 
_reflns_d_resolution_high  0.8108 
 
loop_ 
 _symmetry_equiv_pos_as_xyz 
 'x, y, z' 
 '-x, y+1/2, -z+1/2' 
 '-x, -y, -z' 
 'x, -y-1/2, z-1/2' 
 
_cell_length_a    15.6070 
_cell_length_b     3.6706 
_cell_length_c    18.1270 
_cell_angle_alpha  90.000 
_cell_angle_beta  119.130 
_cell_angle_gamma  90.000 
 
_shelx_F_squared_multiplier     1.000 
 
loop_ 
 _refln_index_h 
 _refln_index_k 
 _refln_index_l 
 _refln_F_squared_calc 
 _refln_F_squared_meas 
 _refln_F_squared_sigma 
 _refln_observed_status 
   3   0   0     7349.49     6617.57    100.45 o 
   4   0   0      550.41      547.29     12.05 o 
   5   0   0      467.26      442.21     11.68 o 
   6   0   0      198.45      265.77      8.89 o 
   7   0   0     1975.65     1977.19     39.93 o 
   8   0   0     1620.69     1781.70     55.32 o 
   9   0   0       10.62        8.12      2.66 o 
  10   0   0      787.80      859.49     24.03 o 
  11   0   0      185.71      167.61     10.09 o 
  12   0   0     1436.13     1245.19     57.83 o 
  13   0   0      799.78      725.69     31.12 o 
  14   0   0       57.62       79.69     28.17 o 
  15   0   0       46.91       57.18     11.46 o 
  16   0   0        0.00        6.95      9.58 o 
   1   1   0     5115.39     6012.67     63.42 o 
   2   1   0      844.43      875.21     18.23 o 
   3   1   0       94.75       78.01      2.05 o 
   4   1   0       32.23       23.72      1.75 o 
   5   1   0       22.10       36.54      2.69 o 
   6   1   0      116.66      147.66      5.14 o 
   7   1   0      166.98      165.68      5.86 o 
   8   1   0       48.72       41.91      5.39 o 
   9   1   0      133.76      135.71      6.40 o 
  10   1   0      329.95      319.11     15.00 o 
  11   1   0        2.71        0.00      2.51 o 
  12   1   0      237.28      229.87     11.79 o 
  13   1   0      394.73      349.05     32.43 o 
  14   1   0        0.00        2.06      4.04 o 
  15   1   0       51.99       67.83      8.83 o 
  16   1   0       14.96       28.99      9.97 o 
   0   2   0     3464.02     2965.39     78.45 o 
   1   2   0      602.87      712.70     14.22 o 
   2   2   0      100.47       73.60      3.09 o 
   3   2   0        7.62       25.97      3.05 o 
   4   2   0      255.85      235.30      5.43 o 
   5   2   0      108.46       98.38      3.20 o 
   6   2   0       90.08       73.97      5.07 o 
   7   2   0      365.90      387.76     14.49 o 
   8   2   0      256.44      237.10     11.67 o 
   9   2   0      183.18      197.40     11.83 o 
  10   2   0        2.96        1.61      3.77 o 
  11   2   0      331.37      352.64     17.24 o 
  12   2   0        5.10       31.64      7.03 o 
  13   2   0      146.31      157.25     12.65 o 
  14   2   0      104.57      124.22     11.91 o 
  15   2   0        0.01       14.36      7.12 o 
   1   3   0       33.44       38.44      3.66 o 
   2   3   0       51.77       62.39      5.72 o 
   3   3   0      267.87      260.34     10.33 o 
   4   3   0       12.79       24.86      7.38 o 
   5   3   0       10.10       17.48      3.96 o 
   6   3   0       36.96       40.31      6.42 o 
   7   3   0        1.82        3.57      4.29 o 
   8   3   0       36.40       29.19      5.55 o 
   9   3   0       79.83       82.66      9.05 o 
  10   3   0       27.50       44.92      7.99 o 
  11   3   0        0.05        0.00      5.74 o 
  12   3   0       50.74       42.73      8.79 o 
   0   4   0        8.06       23.02     10.51 o 
   1   4   0       18.60       23.60      5.54 o 
   2   4   0        8.54        7.79      4.19 o 
   3   4   0        2.34        6.02      5.46 o 
   4   4   0       11.06       23.20      6.33 o 
   5   4   0       17.62       22.17      6.79 o 
   6   4   0       10.67       20.33      6.45 o 
   7   4   0       38.96       43.41      9.01 o 
 -16   1   1        2.24        5.75      5.27 o 
 -15   1   1       29.12        2.58      4.98 o 
 -14   1   1       97.56      106.12      8.94 o 
 -13   1   1       23.49       29.01      5.90 o 
 -12   1   1        0.02        7.04      3.83 o 
 -11   1   1      625.10      635.46     17.57 o 
 -10   1   1      109.24      108.28      5.99 o 
  -9   1   1      378.60      360.29     10.53 o 
  -8   1   1      519.17      532.89     13.09 o 
  -7   1   1       62.12       35.94      2.63 o 
  -6   1   1        0.10       11.17      2.21 o 
  -5   1   1        3.78        8.40      1.45 o 
  -4   1   1     1938.16     1621.70     23.63 o 
  -3   1   1       14.80       34.94      2.00 o 
  -2   1   1     3905.45     3559.91     35.17 o 
  -1   1   1    10549.99    10256.04     88.13 o 
   0   1   1     1389.49     1546.15     18.68 o 
   1   1   1       37.32       47.13      3.20 o 
   2   1   1    10091.22     9859.79     92.18 o 
   3   1   1     2202.43     1962.98     24.50 o 
   4   1   1       44.26       37.63      3.82 o 
   5   1   1     1860.15     1751.96     28.73 o 
   6   1   1      346.16      357.67      9.14 o 
   7   1   1     1365.04     1418.31     28.21 o 
   8   1   1       59.45       55.20      5.56 o 
   9   1   1        2.15       11.50      4.22 o 
  10   1   1      176.21      180.90     10.44 o 
  11   1   1      131.20      128.44      7.62 o 
  12   1   1       52.10       41.02     11.67 o 
  13   1   1      130.59      111.09     10.93 o 
  14   1   1      257.44      256.42     12.89 o 
  15   1   1       26.11       41.35      9.45 o 
 -15   2   1        0.09        0.00      7.49 o 
 -14   2   1       60.05       69.49      9.01 o 
 -13   2   1      156.92      152.27     11.92 o 
 -12   2   1        1.75        0.00      4.15 o 
 -11   2   1      264.95      218.69     12.25 o 
 -10   2   1      121.90      128.19      9.58 o 
  -9   2   1      142.53      160.26     11.24 o 
  -8   2   1      453.73      555.45     19.37 o 
  -7   2   1      144.35      138.33     10.04 o 
  -6   2   1        0.75        6.18      3.21 o 
  -5   2   1       62.05       64.20      6.43 o 
  -4   2   1      366.59      358.66      8.61 o 
  -3   2   1        3.27       16.95      2.91 o 
  -2   2   1      106.46      109.89      4.79 o 
  -1   2   1      612.11      629.01     19.97 o 
   0   2   1        0.39        0.00      1.43 o 
   1   2   1       69.06       49.36      2.85 o 
   2   2   1       82.61      107.22      4.09 o 
   3   2   1        0.07        3.33      1.59 o 
   4   2   1       13.85       16.27      1.92 o 
   5   2   1        2.26        4.22      2.55 o 
   6   2   1       16.32       12.60      2.55 o 
   7   2   1      110.09      102.69      5.24 o 
   8   2   1       36.06       53.91      7.90 o 
   9   2   1      211.16      186.49     11.16 o 
  10   2   1       53.43       65.50      7.13 o 
  11   2   1       99.49       97.91      8.36 o 
  12   2   1       17.09       28.79      6.05 o 
  13   2   1        4.16        8.14      7.98 o 
  14   2   1       14.45       18.28      7.05 o 
 -12   3   1        3.13        6.92      5.44 o 
 -11   3   1        3.33       13.57     10.35 o 
 -10   3   1        0.60        5.25      4.70 o 
  -9   3   1       10.89       26.00      5.74 o 
  -8   3   1       44.89       51.72      6.07 o 
  -7   3   1       61.71       67.19      6.70 o 
  -6   3   1       22.91       26.38      4.02 o 
  -5   3   1        1.37        4.76      3.07 o 
  -4   3   1      119.89       98.03     12.48 o 
  -3   3   1       95.42       86.94      6.13 o 
  -2   3   1        0.02        0.59      2.76 o 
  -1   3   1       17.01       17.34      3.25 o 
   0   3   1       46.17       36.91      4.20 o 
   1   3   1        0.15        2.67      2.52 o 
   2   3   1        7.43        6.95      2.63 o 
   3   3   1       59.55       47.17      4.35 o 
   4   3   1        0.08        7.15      3.21 o 
   5   3   1      254.97      293.30     13.76 o 
   6   3   1      193.69      187.66     11.55 o 
   7   3   1      142.01      128.42     10.29 o 
   8   3   1       57.00       50.82      7.00 o 
   9   3   1       89.39       94.59      9.83 o 
  10   3   1       12.29       12.59      5.84 o 
  11   3   1       41.23       52.52      8.57 o 
  12   3   1       25.48       54.51      9.56 o 
  -8   4   1      154.96      164.12     14.16 o 
  -7   4   1       51.44       57.28      9.36 o 
  -6   4   1        0.21        0.00      4.96 o 
  -5   4   1        9.08       22.12      6.67 o 
  -4   4   1       13.30       14.08      6.08 o 
  -3   4   1        3.04        8.34      4.75 o 
  -2   4   1        8.08        5.22      4.35 o 
  -1   4   1        0.55        5.28      4.37 o 
   0   4   1        0.44        0.00      4.91 o 
   1   4   1       21.61       40.06      5.86 o 
   2   4   1        5.57        8.66      6.07 o 
   3   4   1       14.42       21.65      6.28 o 
   4   4   1        1.28        3.67      8.45 o 
   5   4   1       65.39       64.51      9.27 o 
   6   4   1       45.20       53.19      8.24 o 
   7   4   1        7.36       15.27      7.45 o 
 -17   0   2       78.70       94.25     15.58 o 
 -16   0   2      163.14      177.13     17.06 o 
 -15   0   2       49.30       80.45     13.06 o 
 -14   0   2      223.86      166.44     12.09 o 
 -13   0   2       29.95       31.00      5.22 o 
 -12   0   2      289.24      233.99     11.40 o 
 -11   0   2      241.00      215.64     10.20 o 
 -10   0   2       17.94       21.87      6.12 o 
  -9   0   2      217.51      203.60      8.31 o 
  -8   0   2      240.43      150.42      7.16 o 
  -7   0   2     2093.56     2202.90     42.52 o 
  -6   0   2       26.82       36.08      2.84 o 
  -5   0   2      933.23      875.41     48.01 o 
  -4   0   2     9092.86    10575.87    185.55 o 
  -3   0   2     1005.78      766.89     27.20 o 
   1   0   2      543.18      550.76     18.21 o 
   2   0   2        3.63        9.45      1.08 o 
   3   0   2      393.69      273.94      6.43 o 
   4   0   2       40.11       37.06      2.67 o 
   5   0   2      189.77      355.31      9.37 o 
   6   0   2       65.53       59.78      5.59 o 
   7   0   2      167.04      171.90      9.19 o 
   8   0   2     3632.81     3275.67     70.40 o 
   9   0   2        1.76        2.57      3.04 o 
  10   0   2      484.44      477.83     16.36 o 
  11   0   2      700.10      688.18     30.39 o 
  12   0   2       54.47       61.80      7.25 o 
  13   0   2      393.65      322.12     23.39 o 
  14   0   2       15.25       23.03     15.90 o 
  15   0   2       10.41       12.81     10.29 o 
 -17   1   2       11.99        2.46      5.93 o 
 -16   1   2       26.37       27.83      6.64 o 
 -15   1   2       36.28       43.17      6.50 o 
 -14   1   2      245.19      242.59     10.82 o 
 -13   1   2       54.70       66.37      6.07 o 
 -12   1   2        8.29        7.64      3.35 o 
 -11   1   2      106.95       82.30      5.57 o 
 -10   1   2        0.86        1.02      2.92 o 
  -9   1   2      422.20      441.19      9.30 o 
  -8   1   2      115.18       81.01      3.29 o 
  -7   1   2        0.72        0.00      1.39 o 
  -6   1   2       70.55      100.15      4.26 o 
  -5   1   2     1903.00     1780.12     25.43 o 
  -4   1   2       86.85       77.74      3.04 o 
  -3   1   2      541.18      434.77      8.32 o 
  -2   1   2     5484.50     5772.06     91.24 o 
  -1   1   2     5681.03     6328.64    106.63 o 
   0   1   2       90.17       25.69      2.52 o 
   1   1   2       83.41      117.37      7.86 o 
   2   1   2      702.86      772.22     12.77 o 
   3   1   2      112.92       72.97      4.03 o 
   4   1   2       22.62       28.23      3.18 o 
   5   1   2      398.62      441.40     12.20 o 
   6   1   2       37.06       49.52      4.17 o 
   7   1   2       28.48       18.88      5.03 o 
   8   1   2      364.01      379.61     14.85 o 
   9   1   2      251.35      233.22      9.64 o 
  10   1   2       99.01       94.65      7.08 o 
  11   1   2        1.14        0.00      3.06 o 
  12   1   2      179.33      194.01      9.94 o 
  13   1   2       13.39       19.21      4.94 o 
  14   1   2        0.87       10.65      5.83 o 
  15   1   2        0.08        0.00      6.34 o 
 -15   2   2       74.75       88.85     13.57 o 
 -14   2   2       88.37      123.39     11.52 o 
 -13   2   2        8.78       15.06      6.21 o 
 -12   2   2        4.19       18.08      7.43 o 
 -11   2   2        9.43       11.02      7.11 o 
 -10   2   2        9.34       28.34      5.61 o 
  -9   2   2       36.97       49.65      6.18 o 
  -8   2   2       66.53       88.21      6.58 o 
  -7   2   2      331.86      329.22      9.09 o 
  -6   2   2      181.08      194.07      6.62 o 
  -5   2   2      452.75      392.49     10.27 o 
  -4   2   2        0.11        1.66      1.57 o 
  -3   2   2     1492.66     1462.47     23.73 o 
  -2   2   2      947.30      831.62     14.40 o 
  -1   2   2      315.04      265.12      6.52 o 
   0   2   2      254.54      334.55      7.45 o 
   1   2   2      265.94      385.63     15.86 o 
   2   2   2      166.51      125.91      4.06 o 
   3   2   2        0.24        7.71      3.44 o 
   4   2   2      278.94      292.95      7.91 o 
   5   2   2       10.08       16.68      2.81 o 
   6   2   2      179.10      194.66      7.56 o 
   7   2   2      537.44      536.60     15.25 o 
   8   2   2        4.31        0.97      2.52 o 
   9   2   2        1.10        6.34      4.96 o 
  10   2   2       12.59       24.16      5.22 o 
  11   2   2       28.96       45.07      7.18 o 
  12   2   2      164.85      172.26     13.01 o 
  13   2   2       52.75       49.93      8.59 o 
  14   2   2        0.29        0.55      5.60 o 
 -13   3   2       81.97       92.19     11.14 o 
 -12   3   2      135.69      142.11     25.76 o 
 -11   3   2      155.41      160.12     20.88 o 
 -10   3   2      236.01      208.50     14.58 o 
  -9   3   2      290.86      245.63     14.07 o 
  -8   3   2       77.58       75.54      8.12 o 
  -7   3   2       16.71       28.02      5.22 o 
  -6   3   2       23.45       29.68      8.87 o 
  -5   3   2        1.25        2.95      2.87 o 
  -4   3   2        0.01        2.83      3.37 o 
  -3   3   2      482.46      462.64     17.29 o 
  -2   3   2       39.42       32.82      3.80 o 
  -1   3   2       27.73       34.84      3.94 o 
   0   3   2        3.73        0.49      3.16 o 
   1   3   2        6.54        7.65      3.53 o 
   2   3   2       19.10       25.55      3.30 o 
   3   3   2        0.08        3.94      5.03 o 
   4   3   2        0.12        0.00      3.10 o 
   5   3   2       28.29       34.19      6.11 o 
   6   3   2        8.35       15.61      6.47 o 
   7   3   2       17.36       21.91      5.22 o 
   8   3   2       82.68       82.80      8.41 o 
   9   3   2       70.17       64.69      8.03 o 
  10   3   2        7.54       13.85      7.42 o 
  11   3   2      131.68      122.30     17.13 o 
  -8   4   2       62.39       63.87      9.56 o 
  -7   4   2        2.53        4.19      5.80 o 
  -6   4   2        1.67        0.91      6.56 o 
  -5   4   2        0.06        0.00      4.82 o 
  -4   4   2       14.73       20.32      5.84 o 
  -3   4   2        0.33        0.00      3.88 o 
  -2   4   2       75.06       75.00      9.09 o 
  -1   4   2       13.08       22.16      5.37 o 
   0   4   2        4.51        0.00      5.14 o 
   1   4   2      123.69      125.39     13.70 o 
   2   4   2        4.68       11.06      4.63 o 
   3   4   2       26.48       44.41      7.71 o 
   4   4   2       70.58       53.75      8.60 o 
   5   4   2       11.18       21.27      6.52 o 
   6   4   2       53.21       58.45     14.06 o 
 -17   1   3       19.18        8.42      5.79 o 
 -16   1   3        5.51        9.11      7.64 o 
 -15   1   3      314.29      333.75     20.01 o 
 -14   1   3      121.63      145.60     11.73 o 
 -13   1   3        0.02        2.00      2.85 o 
 -12   1   3      113.62      118.50      8.14 o 
 -11   1   3      340.64      305.64     12.40 o 
 -10   1   3       96.68       83.49      3.89 o 
  -9   1   3     1998.81     2243.16     41.61 o 
  -8   1   3       14.73       55.86      2.78 o 
  -7   1   3      250.48      232.61      9.19 o 
  -6   1   3      329.06      374.81     10.90 o 
  -5   1   3       10.23       85.71      3.32 o 
  -4   1   3       22.25       18.93      1.93 o 
  -3   1   3      393.00      364.86      7.42 o 
  -2   1   3    22449.23    21171.29    219.10 o 
  -1   1   3     2277.50     2652.51     32.60 o 
   0   1   3     2499.76     2834.29     35.42 o 
   1   1   3       72.00       48.76      5.52 o 
   2   1   3       10.60        9.94      2.12 o 
   3   1   3      558.14      527.12     10.34 o 
   4   1   3      677.20      692.74     40.36 o 
   5   1   3      164.41      118.75      4.95 o 
   6   1   3      656.10      891.65     23.10 o 
   7   1   3      350.25      411.35     12.61 o 
   8   1   3       49.57       57.32      5.15 o 
   9   1   3       11.22        6.53      3.17 o 
  10   1   3      885.53      884.80     24.86 o 
  11   1   3      689.82      641.43     20.22 o 
  12   1   3      148.68      143.05      8.85 o 
  13   1   3        0.00        0.00      4.21 o 
  14   1   3       21.22       22.61      6.87 o 
 -16   2   3       28.53       32.64     10.97 o 
 -15   2   3      122.67       97.74     12.72 o 
 -14   2   3       21.38       20.89      6.10 o 
 -13   2   3        3.86       11.03      5.48 o 
 -12   2   3      152.22      161.58     11.33 o 
 -11   2   3      425.99      423.47     18.28 o 
 -10   2   3        9.50        0.00      5.86 o 
  -9   2   3      120.80      117.50      5.55 o 
  -8   2   3       90.15       92.11      4.59 o 
  -7   2   3        0.07        0.94      2.38 o 
  -6   2   3      134.28      131.92      6.22 o 
  -5   2   3      328.69      309.83     12.63 o 
  -4   2   3      148.90      153.89      5.30 o 
  -3   2   3     5503.13     5826.91     76.62 o 
  -2   2   3        8.09        2.72      1.75 o 
  -1   2   3       84.01      117.16      4.29 o 
   0   2   3      973.81      987.68     17.58 o 
   1   2   3        7.00        0.00      1.24 o 
   2   2   3        0.43        3.95      2.16 o 
   3   2   3       14.04       12.27      2.10 o 
   4   2   3       38.15       43.27      4.16 o 
   5   2   3      141.94      144.33      7.27 o 
   6   2   3        5.72        3.66      2.86 o 
   7   2   3       23.71       21.99      5.72 o 
   8   2   3       43.12       46.19      4.73 o 
   9   2   3      107.26       82.42      9.01 o 
  10   2   3      473.83      511.69     23.42 o 
  11   2   3        9.27       14.13      5.91 o 
  12   2   3       74.03       66.19      7.92 o 
  13   2   3       46.01       45.34      8.81 o 
 -13   3   3        3.36        4.00      5.96 o 
 -12   3   3        1.22       14.10      8.72 o 
 -11   3   3       65.69       80.08      9.27 o 
 -10   3   3      136.12      134.80     10.74 o 
  -9   3   3       73.72       87.56      8.54 o 
  -8   3   3       31.48       40.99      6.58 o 
  -7   3   3       57.43       46.16      4.71 o 
  -6   3   3        7.06       10.52      3.82 o 
  -5   3   3       13.95       10.34      3.56 o 
  -4   3   3      226.15      208.24     11.14 o 
  -3   3   3        5.94        1.19      2.27 o 
  -2   3   3        3.64        4.36      4.57 o 
  -1   3   3       16.50       22.61      3.14 o 
   0   3   3       65.05       61.85      4.21 o 
   1   3   3       39.51       40.00      4.59 o 
   2   3   3       43.87       41.89      4.74 o 
   3   3   3       83.24       88.92      5.41 o 
   4   3   3      219.66      208.35     10.83 o 
   5   3   3       74.13       81.97      8.29 o 
   6   3   3       17.39       14.62      5.60 o 
   7   3   3       14.84       23.90      6.75 o 
   8   3   3       15.14       19.38      6.30 o 
   9   3   3        7.94        2.18      5.39 o 
  10   3   3       10.72       11.78      6.57 o 
  11   3   3       11.73       18.37      7.68 o 
  -8   4   3        0.02        0.00      5.61 o 
  -7   4   3        6.20       18.23      9.40 o 
  -6   4   3        2.22        2.90      5.22 o 
  -5   4   3       11.17        6.88      7.38 o 
  -4   4   3       54.84       49.51      6.73 o 
  -3   4   3      140.61      122.48     10.11 o 
  -2   4   3        0.01        4.59      4.44 o 
  -1   4   3        0.61        6.03      5.41 o 
   0   4   3       86.38       85.95      9.17 o 
   1   4   3       13.69       13.03      6.57 o 
   2   4   3        1.73        5.89      5.14 o 
   3   4   3       52.38       53.43      8.25 o 
   4   4   3       17.29       20.61      6.96 o 
   5   4   3        9.83       16.30     10.52 o 
   6   4   3       22.46       22.26      7.78 o 
 -18   0   4        0.46        0.00      6.83 o 
 -17   0   4       36.65       64.35     11.97 o 
 -16   0   4      380.21      359.97     33.19 o 
 -15   0   4       46.61       42.42      6.62 o 
 -14   0   4       29.21       24.88      4.98 o 
 -13   0   4      995.72      933.72     30.37 o 
 -12   0   4       82.85       82.17      7.24 o 
 -11   0   4      175.96      250.73     10.73 o 
 -10   0   4     1790.79     2204.16     51.98 o 
  -9   0   4      115.59       76.96      7.65 o 
  -8   0   4      106.15       81.07      6.25 o 
  -7   0   4     3912.81     4169.45     80.37 o 
  -6   0   4      710.35      800.41     18.90 o 
  -5   0   4      956.63      801.75     15.87 o 
  -4   0   4     1813.43     1563.02     31.46 o 
  -3   0   4      420.34      331.73     10.23 o 
  -2   0   4     9400.02     7986.76     75.88 o 
  -1   0   4      385.75      328.33     13.00 o 
   0   0   4     5084.87     4595.29     57.87 o 
   1   0   4     4436.30     4814.44     86.30 o 
   2   0   4        9.51       18.59      3.61 o 
   3   0   4       99.70       53.43      3.37 o 
   4   0   4     1098.70     1432.98     48.44 o 
   5   0   4     2697.17     3072.48     61.65 o 
   6   0   4     1710.95     1816.43     41.13 o 
   7   0   4      193.41      204.32      8.79 o 
   8   0   4      227.82      220.04      9.61 o 
   9   0   4       59.02      102.26      7.39 o 
  10   0   4      281.16      222.39     15.52 o 
  11   0   4      174.13      183.90     18.82 o 
  12   0   4       85.05       95.31     18.93 o 
  13   0   4      153.97      184.37     18.99 o 
  14   0   4        0.03       12.33      9.31 o 
 -17   1   4       29.81       40.06      9.50 o 
 -16   1   4       34.42       36.92      7.31 o 
 -15   1   4        0.75        0.00      4.10 o 
 -14   1   4       74.50       54.45      5.42 o 
 -13   1   4        4.46        6.33      3.28 o 
 -12   1   4      136.36      125.77      5.33 o 
 -11   1   4      211.97      242.53      7.27 o 
 -10   1   4      258.52      324.26     13.94 o 
  -9   1   4       34.45       39.20      2.63 o 
  -8   1   4        1.35        0.00      1.27 o 
  -7   1   4        6.82       18.69      1.80 o 
  -6   1   4     1608.06     1667.90     19.47 o 
  -5   1   4      169.74      203.60      3.58 o 
  -4   1   4      382.46      493.71      8.97 o 
  -3   1   4      351.21      318.24      5.54 o 
  -2   1   4     1203.99     1470.24     17.57 o 
  -1   1   4      429.36      484.13      7.37 o 
   0   1   4      672.12      802.16     12.73 o 
   1   1   4       38.40       18.63      1.70 o 
   2   1   4      117.24      102.56      3.11 o 
   3   1   4      419.45      507.20      8.24 o 
   4   1   4       19.44       12.28      1.53 o 
   5   1   4      265.89      265.13      9.94 o 
   6   1   4      592.80      648.23     28.61 o 
   7   1   4      130.15      139.68      7.08 o 
   8   1   4      132.79      160.31      8.31 o 
   9   1   4       19.21       19.74      4.30 o 
  10   1   4      520.40      478.84     16.26 o 
  11   1   4       20.74       24.77      5.60 o 
  12   1   4        5.54        9.08      4.59 o 
  13   1   4       15.12       12.81     10.23 o 
  14   1   4       29.74       35.36     10.09 o 
 -16   2   4       33.14       22.51      7.67 o 
 -15   2   4      110.30       99.78     10.41 o 
 -14   2   4       95.03      106.01      9.46 o 
 -13   2   4      258.62      270.64     14.88 o 
 -12   2   4       20.41       27.55      5.96 o 
 -11   2   4      229.28      187.56     11.27 o 
 -10   2   4       68.89       55.67      6.40 o 
  -9   2   4       95.99       85.70      5.22 o 
  -8   2   4        1.19        7.15      3.50 o 
  -7   2   4        3.41        7.95      4.28 o 
  -6   2   4      642.99      652.00     20.30 o 
  -5   2   4      613.36      585.20     14.07 o 
  -4   2   4      712.11      679.11     17.02 o 
  -3   2   4     1591.37     1739.17     32.54 o 
  -2   2   4      206.27      268.91     11.63 o 
  -1   2   4      150.22      179.41      5.33 o 
   0   2   4      838.28      772.46     16.65 o 
   1   2   4       21.40       19.68      2.40 o 
   2   2   4       45.85       43.09      3.33 o 
   3   2   4      636.09      542.30     14.54 o 
   4   2   4       68.98       74.18      5.20 o 
   5   2   4      457.23      452.41     13.63 o 
   6   2   4      182.04      164.78      7.88 o 
   7   2   4      429.82      437.10     14.61 o 
   8   2   4       27.30       27.78      5.23 o 
   9   2   4       54.69       51.65      5.97 o 
  10   2   4       46.81       35.96      7.31 o 
  11   2   4       38.88       47.45      7.27 o 
  12   2   4      132.41      157.37     12.19 o 
  13   2   4        7.14       13.32      6.20 o 
 -13   3   4      186.66      162.25     18.37 o 
 -12   3   4        0.93       10.44      5.98 o 
 -11   3   4       91.96       90.30      9.44 o 
 -10   3   4      246.97      225.99     12.87 o 
  -9   3   4        8.38        6.59      7.36 o 
  -8   3   4        1.36        5.58      3.29 o 
  -7   3   4        0.42        0.00      3.00 o 
  -6   3   4       30.42       35.39      6.08 o 
  -5   3   4       90.66       86.09      7.25 o 
  -4   3   4      780.34      790.12     22.40 o 
  -3   3   4      210.12      208.28      7.49 o 
  -2   3   4       57.40       62.39      4.56 o 
  -1   3   4      703.78      681.71     16.71 o 
   0   3   4       27.56       26.06      3.57 o 
   1   3   4        1.79        4.94      2.47 o 
   2   3   4       86.84       88.14      5.31 o 
   3   3   4       12.61       19.62      4.43 o 
   4   3   4       46.77       47.08      5.42 o 
   5   3   4        3.94       13.32      8.93 o 
   6   3   4        2.09       10.48      5.46 o 
   7   3   4       20.22       16.69      5.60 o 
   8   3   4        0.40        1.63      5.23 o 
   9   3   4      270.14      251.09     16.64 o 
  10   3   4       31.78       49.16      9.11 o 
  -8   4   4        3.54       17.20      7.22 o 
  -7   4   4        0.50        0.00      6.17 o 
  -6   4   4        0.11        8.35      5.95 o 
  -5   4   4       22.80       29.19      6.14 o 
  -4   4   4       26.87       30.43      6.48 o 
  -3   4   4       67.98       76.01      7.56 o 
  -2   4   4        3.66        4.93      4.40 o 
  -1   4   4        7.14        0.18      3.58 o 
   0   4   4       13.67        8.78      6.02 o 
   1   4   4        4.64        4.44      5.09 o 
   2   4   4        0.02        0.00      5.86 o 
   3   4   4       63.22       82.08      9.87 o 
   4   4   4        3.43        0.00      6.17 o 
   5   4   4       56.02       70.41      9.41 o 
 -18   1   5        2.76        0.00      6.53 o 
 -17   1   5       77.60       92.03      9.82 o 
 -16   1   5       45.12       64.10      7.93 o 
 -15   1   5       48.92       39.78      7.09 o 
 -14   1   5      478.50      442.45     14.67 o 
 -13   1   5       18.95       14.91      2.72 o 
 -12   1   5     1216.28     1220.06     27.54 o 
 -11   1   5        0.09        4.03      4.47 o 
 -10   1   5       17.34        2.74      2.03 o 
  -9   1   5       56.43       50.80      3.09 o 
  -8   1   5       71.30       37.35      2.29 o 
  -7   1   5      496.29      364.09      6.79 o 
  -6   1   5      232.18      327.35      6.03 o 
  -5   1   5      126.06       88.20      2.80 o 
  -4   1   5       40.85        6.33      2.14 o 
  -3   1   5     2839.38     2800.25     32.08 o 
  -2   1   5      164.69      131.76      4.10 o 
  -1   1   5      109.33       97.59      4.39 o 
   0   1   5       50.63       42.84      4.00 o 
   1   1   5        0.10        5.07      1.65 o 
   2   1   5      218.31      215.64      5.19 o 
   3   1   5       19.97       35.20      2.27 o 
   4   1   5      335.13      376.35     14.96 o 
   5   1   5        3.72        2.30      2.89 o 
   6   1   5      319.96      268.08      9.93 o 
   7   1   5       44.20       43.86      4.77 o 
   8   1   5      483.93      515.65     16.73 o 
   9   1   5       22.14       37.88      4.71 o 
  10   1   5       98.49       90.83      7.46 o 
  11   1   5      169.04      139.74      9.53 o 
  12   1   5        0.52        5.67      4.44 o 
  13   1   5        4.84        0.23      5.20 o 
 -16   2   5       39.16       33.99      8.19 o 
 -15   2   5        5.84        0.00      7.36 o 
 -14   2   5       80.82       88.56      9.46 o 
 -13   2   5       21.54       17.76      5.77 o 
 -12   2   5       90.71       76.71      7.60 o 
 -11   2   5      502.29      427.75     21.15 o 
 -10   2   5      288.18      244.04      9.81 o 
  -9   2   5       26.83       40.61      5.00 o 
  -8   2   5        1.03        2.05      4.78 o 
  -7   2   5      302.30      272.36      9.03 o 
  -6   2   5       17.43       18.42      3.09 o 
  -5   2   5      294.49      308.59      9.39 o 
  -4   2   5      621.00      654.32     15.67 o 
  -3   2   5      202.56      203.44      6.37 o 
  -2   2   5      872.52      875.89     18.08 o 
  -1   2   5       74.63       85.26      3.84 o 
   0   2   5        3.57        3.31      2.16 o 
   1   2   5      219.20      258.38      7.21 o 
   2   2   5       13.35       17.31      2.63 o 
   3   2   5        0.24        2.62      2.60 o 
   4   2   5        3.69       13.87      4.94 o 
   5   2   5      220.99      233.33     11.95 o 
   6   2   5       24.09       41.65      6.32 o 
   7   2   5        6.44        0.00      3.46 o 
   8   2   5      114.49      135.91     12.83 o 
   9   2   5       60.51       60.05     11.45 o 
  10   2   5      222.90      251.97     15.50 o 
  11   2   5       19.29       26.22      7.03 o 
  12   2   5       25.92       24.12      7.75 o 
 -14   3   5       22.10       16.32      7.21 o 
 -13   3   5        0.47       10.97     12.70 o 
 -12   3   5        0.02        3.86      5.16 o 
 -11   3   5        1.50       14.22      9.39 o 
 -10   3   5        2.57        4.88      4.73 o 
  -9   3   5        0.70        1.30      3.19 o 
  -8   3   5      133.46      124.06      7.25 o 
  -7   3   5        1.41       11.96      4.27 o 
  -6   3   5        0.02        0.00      3.51 o 
  -5   3   5      240.74      213.25      9.81 o 
  -4   3   5      291.38      270.64     10.91 o 
  -3   3   5      314.03      289.58     14.96 o 
  -2   3   5        1.64        0.00      3.04 o 
  -1   3   5       15.98       21.82      3.61 o 
   0   3   5       13.04       17.54      3.51 o 
   1   3   5       58.97       65.70      7.64 o 
   2   3   5      191.29      166.98     11.26 o 
   3   3   5       52.32       50.40      5.67 o 
   4   3   5       96.69       88.85      6.61 o 
   5   3   5       88.41       84.37      9.08 o 
   6   3   5        3.84        4.00      5.13 o 
   7   3   5       27.10       39.98      9.70 o 
   8   3   5       42.40       47.63      8.75 o 
   9   3   5       78.55       89.19     11.34 o 
  -9   4   5        0.03        0.00      5.70 o 
  -8   4   5        2.31       10.58      6.68 o 
  -7   4   5        9.58        9.03      5.71 o 
  -6   4   5       19.97       18.21      7.57 o 
  -5   4   5        1.81        3.28      4.86 o 
  -4   4   5        1.54        0.00      3.23 o 
  -3   4   5        7.28       18.59      5.47 o 
  -2   4   5       88.53       77.00      7.54 o 
  -1   4   5        0.06        0.00      3.82 o 
   0   4   5        7.02        5.70      5.39 o 
   1   4   5        8.11       17.25      6.11 o 
   2   4   5        3.00        2.37      7.64 o 
   3   4   5       38.18       50.59      8.65 o 
   4   4   5        3.29        4.87      6.15 o 
 -18   0   6       10.00       12.51      9.23 o 
 -17   0   6        5.25        3.92      6.87 o 
 -16   0   6       40.08       54.39      7.16 o 
 -15   0   6      100.31       95.09     11.01 o 
 -14   0   6      646.42      670.69     25.16 o 
 -13   0   6        0.02        3.37      3.77 o 
 -12   0   6       66.18       60.31      8.68 o 
 -11   0   6     1318.78     1460.90     38.85 o 
 -10   0   6      221.47      149.25      7.84 o 
  -9   0   6       80.02      133.91      8.16 o 
  -8   0   6     1301.54     1669.88     47.59 o 
  -7   0   6     3350.59     3074.18     60.05 o 
  -6   0   6      557.70      719.30     15.95 o 
  -5   0   6      920.96     1035.01     25.98 o 
  -4   0   6      292.50      252.40      6.80 o 
  -3   0   6      469.44      481.12     14.14 o 
  -2   0   6      587.71      788.78     13.56 o 
  -1   0   6      364.28      393.72      8.64 o 
   0   0   6      103.77       81.22      3.73 o 
   1   0   6     5274.07     5578.14     94.56 o 
   2   0   6     1745.03     1909.11     38.16 o 
   3   0   6      430.73      496.93     27.20 o 
   4   0   6      469.15      637.76     24.43 o 
   5   0   6       19.37       19.52      6.44 o 
   6   0   6       18.23       26.68      5.18 o 
   7   0   6      306.99      344.31     14.54 o 
   8   0   6       43.26       39.44      7.43 o 
   9   0   6     2220.94     2118.73     70.34 o 
  10   0   6      441.08      399.23     34.83 o 
  11   0   6       32.08       32.68     10.42 o 
  12   0   6      252.43      237.23     22.22 o 
  13   0   6       10.02        0.79      7.62 o 
 -18   1   6       27.07       25.54      7.43 o 
 -17   1   6        4.09        5.22      5.29 o 
 -16   1   6      144.92      157.33     11.44 o 
 -15   1   6        0.13        3.12      5.53 o 
 -14   1   6        2.03        6.31      3.86 o 
 -13   1   6      503.82      451.61     12.34 o 
 -12   1   6       23.86       29.32      3.34 o 
 -11   1   6      179.03      215.52      6.69 o 
 -10   1   6       38.16       42.48      3.66 o 
  -9   1   6      138.43      165.83      5.28 o 
  -8   1   6       19.71       10.90      2.78 o 
  -7   1   6       95.94      115.60      5.96 o 
  -6   1   6      343.42      364.37     14.91 o 
  -5   1   6     1189.45     1259.48     17.33 o 
  -4   1   6     1184.70     1239.83     17.96 o 
  -3   1   6       63.84       91.46      3.34 o 
  -2   1   6      161.69      100.45      3.00 o 
  -1   1   6      304.77      402.40      7.16 o 
   0   1   6       69.77       56.94      3.22 o 
   1   1   6        0.81       16.68      2.06 o 
   2   1   6      631.19      812.27     22.44 o 
   3   1   6      214.31      224.27      5.82 o 
   4   1   6      163.52      165.08      5.09 o 
   5   1   6       87.00       86.65      8.79 o 
   6   1   6      458.89      465.22     14.57 o 
   7   1   6      135.04      140.22      9.37 o 
   8   1   6      264.19      238.85     10.70 o 
   9   1   6        1.53        2.90      3.63 o 
  10   1   6       88.27       83.02      8.08 o 
  11   1   6       14.91       14.39      6.63 o 
  12   1   6       29.69       39.96      6.62 o 
  13   1   6        1.29        2.83      5.76 o 
 -16   2   6       77.40       97.25     13.95 o 
 -15   2   6      203.44      180.49     12.49 o 
 -14   2   6       13.73       28.05      6.84 o 
 -13   2   6       11.21       20.56      6.46 o 
 -12   2   6       55.04       57.50      6.40 o 
 -11   2   6       92.63       82.71      8.24 o 
 -10   2   6       87.36       87.50      6.02 o 
  -9   2   6       65.76       71.17      5.16 o 
  -8   2   6        0.28        1.73      2.58 o 
  -7   2   6       52.36       44.31      4.02 o 
  -6   2   6        0.70        0.00      2.63 o 
  -5   2   6      266.27      202.14     13.82 o 
  -4   2   6      310.90      308.11      8.51 o 
  -3   2   6      136.32      193.02      7.86 o 
  -2   2   6       39.80       39.06      3.01 o 
  -1   2   6      144.60      126.72      5.44 o 
   0   2   6      454.76      454.08     12.11 o 
   1   2   6      259.87      203.15     12.34 o 
   2   2   6     1042.20     1055.90     24.48 o 
   3   2   6       48.05       45.50      3.26 o 
   4   2   6       37.89       37.92      4.43 o 
   5   2   6      255.80      253.07     10.65 o 
   6   2   6        1.04        1.57      3.30 o 
   7   2   6      174.79      172.26     12.14 o 
   8   2   6       87.31      121.63     14.70 o 
   9   2   6       83.50       91.88      7.50 o 
  10   2   6       72.38       81.85      9.55 o 
  11   2   6       24.27       21.55      7.25 o 
 -14   3   6        3.57       11.17     11.21 o 
 -13   3   6      114.52      104.15     10.96 o 
 -12   3   6       82.39       62.09      8.15 o 
 -11   3   6       78.53       76.77      8.94 o 
 -10   3   6        0.19        4.02      4.68 o 
  -9   3   6       13.88       25.55      5.14 o 
  -8   3   6       96.55      104.42      6.66 o 
  -7   3   6        1.60        1.06      4.83 o 
  -6   3   6       10.49       13.73      4.43 o 
  -5   3   6     1824.26     1693.84     41.47 o 
  -4   3   6        7.56       14.47      6.54 o 
  -3   3   6      195.89      183.57      7.63 o 
  -2   3   6      250.99      271.99     15.68 o 
  -1   3   6        0.69        4.12      2.83 o 
   0   3   6        4.89        3.54      2.94 o 
   1   3   6       46.16       55.16      4.77 o 
   2   3   6       13.88       12.12      3.30 o 
   3   3   6        1.21        0.00      3.05 o 
   4   3   6      162.15      164.73      9.24 o 
   5   3   6       19.54       15.42      8.06 o 
   6   3   6       24.85       38.64      8.25 o 
   7   3   6      429.24      389.37     21.48 o 
   8   3   6      174.61      162.14     12.74 o 
   9   3   6       36.00       22.94      8.09 o 
  -8   4   6        4.12       19.71      6.94 o 
  -7   4   6      183.65      177.30     13.67 o 
  -6   4   6      293.04      242.78     13.56 o 
  -5   4   6       19.14       25.62      5.96 o 
  -4   4   6      151.13      125.38      9.48 o 
  -3   4   6       52.97       49.88      6.89 o 
  -2   4   6        2.66       17.71      6.43 o 
  -1   4   6        2.22        1.23      4.82 o 
   0   4   6       33.04       33.85     13.45 o 
   1   4   6        0.05        6.42      6.96 o 
   2   4   6       77.38       86.52     10.04 o 
   3   4   6        2.86        0.00      5.32 o 
 -18   1   7       18.72       15.52      6.53 o 
 -17   1   7        3.19        0.00      4.68 o 
 -16   1   7      215.59      189.29     12.49 o 
 -15   1   7        3.75       10.59      4.24 o 
 -14   1   7        5.62        0.00      3.07 o 
 -13   1   7      664.78      625.18     18.64 o 
 -12   1   7       66.38       91.81      4.99 o 
 -11   1   7        7.52       10.18      2.60 o 
 -10   1   7        0.37        3.01      2.38 o 
  -9   1   7     1448.66     1435.20     24.55 o 
  -8   1   7      122.49      112.81      7.39 o 
  -7   1   7       35.85       18.74      3.09 o 
  -6   1   7      149.47      162.74      5.15 o 
  -5   1   7      216.72      149.48      5.98 o 
  -4   1   7      164.85      157.29      4.40 o 
  -3   1   7       40.63       77.22      4.02 o 
  -2   1   7      668.66      633.15     10.91 o 
  -1   1   7      378.54      412.20      9.29 o 
   0   1   7        0.04        0.00      1.58 o 
   1   1   7       79.81       85.47      3.53 o 
   2   1   7       67.27       65.17      3.46 o 
   3   1   7      871.02      964.32     18.00 o 
   4   1   7      829.05      828.08     19.03 o 
   5   1   7      121.35      115.95      6.95 o 
   6   1   7      312.09      288.63     11.52 o 
   7   1   7      430.90      390.54     14.33 o 
   8   1   7      352.51      329.24     13.20 o 
   9   1   7        5.89        7.58      4.31 o 
  10   1   7       17.90       22.26      8.96 o 
  11   1   7      240.30      247.60     13.26 o 
  12   1   7        2.72        5.92      6.06 o 
 -17   2   7        0.99        0.00      6.12 o 
 -16   2   7       80.13       54.78      8.88 o 
 -15   2   7        0.68        6.21      5.32 o 
 -14   2   7       12.29        5.98      5.59 o 
 -13   2   7      561.10      570.04     22.76 o 
 -12   2   7       44.71       44.51      4.89 o 
 -11   2   7        4.35       10.27      4.10 o 
 -10   2   7      194.92      145.27      8.29 o 
  -9   2   7        6.06       12.22      3.42 o 
  -8   2   7       16.73       19.17      3.34 o 
  -7   2   7        0.47        1.68      2.05 o 
  -6   2   7      866.71      872.81     57.14 o 
  -5   2   7      946.11      991.73     19.74 o 
  -4   2   7       26.16       31.43      3.79 o 
  -3   2   7     1052.84     1138.07     25.10 o 
  -2   2   7      526.20      531.92     11.91 o 
  -1   2   7       30.09       49.40      3.48 o 
   0   2   7      437.56      487.02     13.88 o 
   1   2   7        1.56        2.80      2.81 o 
   2   2   7        2.30        3.86      2.53 o 
   3   2   7      330.68      349.09     13.19 o 
   4   2   7       60.34       66.73      6.93 o 
   5   2   7        2.66        4.26      4.55 o 
   6   2   7      241.46      237.87     11.40 o 
   7   2   7      266.22      229.11     11.41 o 
   8   2   7      282.31      275.60     13.58 o 
   9   2   7       24.32       31.45      5.68 o 
  10   2   7       28.14       27.37     12.82 o 
  11   2   7       18.90       20.75      7.73 o 
 -14   3   7       40.45       69.05      9.76 o 
 -13   3   7        3.61       12.03      5.76 o 
 -12   3   7       51.07       47.46      7.53 o 
 -11   3   7       15.45       32.76      6.08 o 
 -10   3   7        8.96       16.28      4.24 o 
  -9   3   7        0.03        0.92      3.32 o 
  -8   3   7        6.14        0.00      3.22 o 
  -7   3   7       15.66       20.79      4.37 o 
  -6   3   7       13.70       13.21      4.22 o 
  -5   3   7        8.11       15.16      3.97 o 
  -4   3   7        1.20        2.43      3.78 o 
  -3   3   7        6.38       14.14      3.04 o 
  -2   3   7       62.06       54.78      5.65 o 
  -1   3   7        3.01        0.00      3.10 o 
   0   3   7      162.04      180.63      7.83 o 
   1   3   7       41.29       39.78      4.46 o 
   2   3   7        0.90        1.69      4.00 o 
   3   3   7       16.48       31.42      5.41 o 
   4   3   7       31.25       26.20      6.50 o 
   5   3   7       79.04       88.41      8.95 o 
   6   3   7       16.23       11.42      6.33 o 
   7   3   7        8.24       25.72      8.14 o 
   8   3   7        1.95       19.30      7.88 o 
  -8   4   7       12.14        1.03      5.07 o 
  -7   4   7       86.39       86.72     10.24 o 
  -6   4   7      354.79      286.83     17.32 o 
  -5   4   7       61.94       56.55      7.47 o 
  -4   4   7        0.00        0.15      4.29 o 
  -3   4   7       50.19       40.22      7.02 o 
  -2   4   7       24.76       15.72      5.77 o 
  -1   4   7       43.87       34.45      9.26 o 
   0   4   7        1.12        2.87      7.17 o 
   1   4   7       91.25       93.28     16.78 o 
   2   4   7       35.34       30.82      9.48 o 
 -19   0   8       32.32       44.75     18.41 o 
 -18   0   8      292.80      320.11     25.10 o 
 -17   0   8      192.60      126.35     10.75 o 
 -16   0   8       50.69       55.12      7.97 o 
 -15   0   8      238.21      173.19     11.23 o 
 -14   0   8     2579.28     2701.71    143.67 o 
 -13   0   8      343.26      333.97     48.15 o 
 -12   0   8       44.80       38.37      6.14 o 
 -11   0   8       22.05       16.85      5.13 o 
 -10   0   8      147.75      144.26      8.48 o 
  -9   0   8      115.77       72.06      5.83 o 
  -8   0   8      653.52      899.67     31.97 o 
  -7   0   8      234.06      184.39      9.48 o 
  -6   0   8      199.80      126.83     13.98 o 
  -5   0   8        9.76        0.13      3.12 o 
  -4   0   8      773.37      891.36     17.95 o 
  -3   0   8       72.72       43.42     12.05 o 
  -2   0   8     2075.78     2143.66     37.02 o 
  -1   0   8      344.07      316.90      8.32 o 
   0   0   8       65.31       81.78      4.43 o 
   1   0   8      288.27      345.95     17.42 o 
   2   0   8      545.07      663.83     18.63 o 
   3   0   8        0.00        3.36      3.09 o 
   4   0   8      497.26      576.08     38.57 o 
   5   0   8       25.14       39.44     12.01 o 
   6   0   8        3.95        9.00      3.80 o 
   7   0   8        3.03        6.33      5.81 o 
   8   0   8      319.19      300.16     17.17 o 
   9   0   8       70.72       63.11     12.07 o 
  10   0   8        1.56        4.56      9.99 o 
  11   0   8       14.27       47.06     20.84 o 
  12   0   8       56.97       81.83     16.72 o 
 -18   1   8        2.94        0.00      5.66 o 
 -17   1   8        0.98        3.86      5.10 o 
 -16   1   8       89.11       97.99     14.58 o 
 -15   1   8       80.59       75.76      6.61 o 
 -14   1   8        2.01        1.06      3.83 o 
 -13   1   8       53.10       28.41      3.65 o 
 -12   1   8       87.91       91.31      6.90 o 
 -11   1   8      157.95      184.32      6.75 o 
 -10   1   8       32.88       20.52      2.81 o 
  -9   1   8      112.18      105.09      8.41 o 
  -8   1   8       27.38       33.66      2.54 o 
  -7   1   8       11.24       41.03      4.91 o 
  -6   1   8      128.16      140.64      7.74 o 
  -5   1   8      333.53      328.82      8.56 o 
  -4   1   8      661.24      808.10     16.33 o 
  -3   1   8      358.09      385.19      9.32 o 
  -2   1   8      191.23      202.21      6.59 o 
  -1   1   8      110.48      155.63      4.01 o 
   0   1   8      442.25      496.76     13.25 o 
   1   1   8       35.34       33.30      3.81 o 
   2   1   8       25.41       46.42      3.53 o 
   3   1   8       34.45       46.23      3.45 o 
   4   1   8       42.71       42.33      4.29 o 
   5   1   8        0.22        1.39      3.02 o 
   6   1   8        3.03        7.42      4.21 o 
   7   1   8        4.36        6.84      8.47 o 
   8   1   8      298.09      273.08     12.67 o 
   9   1   8        5.42        0.00      4.59 o 
  10   1   8       25.01       37.38      6.31 o 
  11   1   8       21.12       33.25      8.21 o 
 -17   2   8        0.47        7.37      6.12 o 
 -16   2   8       15.12       15.61      5.97 o 
 -15   2   8        0.69       10.73     10.16 o 
 -14   2   8      191.14      219.21     15.34 o 
 -13   2   8       35.16       26.61      6.54 o 
 -12   2   8       43.88       64.49      7.13 o 
 -11   2   8       11.87        6.97      4.76 o 
 -10   2   8       39.83       48.99      5.04 o 
  -9   2   8       80.13       81.93      6.20 o 
  -8   2   8       30.36       37.03      5.31 o 
  -7   2   8      119.14      118.90      6.39 o 
  -6   2   8       37.46       38.96      5.11 o 
  -5   2   8      132.14      122.47      4.95 o 
  -4   2   8        2.20        3.06      2.42 o 
  -3   2   8      103.35      113.87      4.68 o 
  -2   2   8       67.14       44.63      3.31 o 
  -1   2   8        1.39        9.95      2.59 o 
   0   2   8       13.23        5.22      2.96 o 
   1   2   8      147.86      181.84      7.48 o 
   2   2   8      110.18      133.64      6.07 o 
   3   2   8        1.18        5.22      4.08 o 
   4   2   8       96.79      101.27      7.64 o 
   5   2   8      286.63      302.70     13.23 o 
   6   2   8        1.51        1.79      3.80 o 
   7   2   8       17.11       42.25      6.03 o 
   8   2   8        0.57        0.00      4.35 o 
   9   2   8       74.38       84.00      8.47 o 
  10   2   8        4.62        3.04      5.20 o 
 -14   3   8        1.97       18.47      6.43 o 
 -13   3   8       15.44        6.53      5.49 o 
 -12   3   8        5.66        5.03      7.37 o 
 -11   3   8      104.20       95.94      9.51 o 
 -10   3   8        2.42       15.88      4.60 o 
  -9   3   8      162.18      147.90      9.07 o 
  -8   3   8       90.48       95.95      7.10 o 
  -7   3   8       13.65       11.53      6.75 o 
  -6   3   8        0.72        0.58      2.58 o 
  -5   3   8      169.27      183.49     11.01 o 
  -4   3   8      157.05      165.30      8.98 o 
  -3   3   8      239.81      234.33     11.77 o 
  -2   3   8       72.81       76.35      6.81 o 
  -1   3   8        5.46        3.04      2.85 o 
   0   3   8       33.87       31.26      5.53 o 
   1   3   8        0.85        1.51      2.92 o 
   2   3   8      117.07      118.10      7.83 o 
   3   3   8       92.24       84.02     10.27 o 
   4   3   8       36.01       32.30      5.80 o 
   5   3   8      154.94      155.07     13.27 o 
   6   3   8      175.57      167.24     13.47 o 
   7   3   8      100.48      100.27     11.12 o 
  -8   4   8       20.78       22.25      9.17 o 
  -7   4   8      257.61      214.45     15.64 o 
  -6   4   8       43.79       57.84      9.43 o 
  -5   4   8       88.00       89.32     10.37 o 
  -4   4   8       67.85       75.12      9.54 o 
  -3   4   8        0.27        0.00      5.60 o 
  -2   4   8        0.00        4.49      4.71 o 
  -1   4   8        9.00       21.19     11.75 o 
   0   4   8        0.02       12.52     10.45 o 
   1   4   8        0.57        0.87      8.31 o 
 -18   1   9       21.00       37.15      8.19 o 
 -17   1   9       33.11       29.54      7.11 o 
 -16   1   9      673.53      745.33     28.77 o 
 -15   1   9        0.00        0.00      3.53 o 
 -14   1   9      286.07      275.67     11.80 o 
 -13   1   9       61.35       54.65      4.49 o 
 -12   1   9      101.46      123.79      5.93 o 
 -11   1   9       37.10       42.33      3.72 o 
 -10   1   9        3.98        9.46      5.25 o 
  -9   1   9      690.15      678.00     14.37 o 
  -8   1   9     1255.08     1268.13     21.90 o 
  -7   1   9      114.86       97.58      5.46 o 
  -6   1   9      169.88      133.00      4.60 o 
  -5   1   9      345.66      429.97     10.65 o 
  -4   1   9      188.63      160.79      7.60 o 
  -3   1   9        0.01        2.16      2.25 o 
  -2   1   9      109.57      136.02      6.40 o 
  -1   1   9     1357.52     1380.49     21.38 o 
   0   1   9     1201.03     1326.74     23.72 o 
   1   1   9      365.39      390.23     10.98 o 
   2   1   9        3.43       10.66      4.40 o 
   3   1   9       53.52       49.96      3.83 o 
   4   1   9      595.85      570.27     14.03 o 
   5   1   9      149.90      147.88      8.36 o 
   6   1   9        6.14        3.19      3.89 o 
   7   1   9      293.84      335.14     14.37 o 
   8   1   9        6.96       17.51      5.88 o 
   9   1   9       17.37       22.03      6.19 o 
  10   1   9      120.90      116.10      9.37 o 
  11   1   9        0.00        2.98      7.18 o 
 -17   2   9        8.03        1.77      5.97 o 
 -16   2   9        2.59        3.62      5.09 o 
 -15   2   9       79.11       75.28     10.09 o 
 -14   2   9      141.23      132.01     11.19 o 
 -13   2   9        9.71       19.57      7.32 o 
 -12   2   9        7.85        9.09      4.29 o 
 -11   2   9       69.12       68.12      5.73 o 
 -10   2   9       42.44       74.13     10.24 o 
  -9   2   9       95.71      107.13      6.24 o 
  -8   2   9        0.00        0.00      3.08 o 
  -7   2   9      398.09      378.85     12.45 o 
  -6   2   9       36.72       44.11      3.10 o 
  -5   2   9       45.78       42.01      3.57 o 
  -4   2   9       58.52       61.81      4.27 o 
  -3   2   9       81.28       79.61      4.29 o 
  -2   2   9      326.86      360.31     16.33 o 
  -1   2   9        6.36       14.10      4.15 o 
   0   2   9       35.36       39.09      7.66 o 
   1   2   9       42.61       33.81      4.98 o 
   2   2   9      117.21      106.66      5.82 o 
   3   2   9       11.48       16.70      4.35 o 
   4   2   9      180.07      158.84      9.01 o 
   5   2   9      402.23      387.96     14.90 o 
   6   2   9      416.31      364.11     15.35 o 
   7   2   9      233.67      206.36     11.67 o 
   8   2   9        0.18        0.08      4.14 o 
   9   2   9       39.38       43.16      8.38 o 
 -14   3   9        2.43       12.44     10.17 o 
 -13   3   9        2.90        0.39      5.27 o 
 -12   3   9        5.49        4.69      5.04 o 
 -11   3   9        7.01        4.47      4.32 o 
 -10   3   9        1.12        7.10      5.90 o 
  -9   3   9      377.03      362.47     33.10 o 
  -8   3   9       99.52       82.22      7.46 o 
  -7   3   9      229.62      212.31     10.49 o 
  -6   3   9       25.18       20.58      4.79 o 
  -5   3   9       23.63       28.30      4.70 o 
  -4   3   9       22.22       20.39      3.43 o 
  -3   3   9        1.08        0.00      2.56 o 
  -2   3   9       49.07       40.62      4.49 o 
  -1   3   9       59.62       70.95      5.17 o 
   0   3   9      231.45      230.08     10.92 o 
   1   3   9        0.01        0.00      3.53 o 
   2   3   9       18.37       24.47      5.12 o 
   3   3   9        0.01        4.07      4.02 o 
   4   3   9        0.25        1.46      5.09 o 
   5   3   9      115.90      112.55     19.33 o 
   6   3   9       21.65       21.64      8.86 o 
  -7   4   9        6.72       17.45      8.81 o 
  -6   4   9        0.74       10.60      6.17 o 
  -5   4   9       13.51        9.15      6.32 o 
  -4   4   9       87.94       80.57      9.55 o 
  -3   4   9        1.34       12.45      6.15 o 
  -2   4   9       16.83       23.89     10.18 o 
  -1   4   9       26.77        0.00      8.69 o 
   0   4   9       12.31       29.29     12.47 o 
 -19   0  10        1.42       15.71     14.67 o 
 -18   0  10      152.30      143.11     12.66 o 
 -17   0  10       96.41       80.45      9.17 o 
 -16   0  10      195.97      196.82     13.82 o 
 -15   0  10      102.49       88.87     11.18 o 
 -14   0  10       63.34       94.67      9.32 o 
 -13   0  10      102.63      106.73      8.96 o 
 -12   0  10      126.08      133.25      9.70 o 
 -11   0  10      277.99      306.92     18.39 o 
 -10   0  10       99.76       81.61      7.43 o 
  -9   0  10      846.34      907.92     32.90 o 
  -8   0  10      735.11      709.59     19.59 o 
  -7   0  10       10.22        0.21      2.61 o 
  -6   0  10     3942.71     4339.51     83.56 o 
  -5   0  10      337.86      394.07     13.96 o 
  -4   0  10     1092.37     1032.63     21.20 o 
  -3   0  10     2174.81     2283.16     74.84 o 
  -2   0  10      289.57      351.42     10.50 o 
  -1   0  10      860.73      955.40     22.47 o 
   0   0  10      137.56      123.56      6.74 o 
   1   0  10       78.94       77.75      5.96 o 
   2   0  10     1029.80     1129.51     32.62 o 
   3   0  10      141.78      145.27      8.96 o 
   4   0  10     1289.35     1177.39     36.26 o 
   5   0  10     1179.49     1165.70     50.76 o 
   6   0  10        2.76        0.00      3.59 o 
   7   0  10       10.80       10.85      5.61 o 
   8   0  10      147.23      143.47     14.80 o 
   9   0  10      248.96      270.96     27.99 o 
  10   0  10       35.00       40.05     12.27 o 
 -18   1  10        8.09       15.55      6.10 o 
 -17   1  10        0.00        0.00      4.71 o 
 -16   1  10       65.72       61.97      6.46 o 
 -15   1  10      180.18      212.74     11.17 o 
 -14   1  10       24.05       26.71      5.05 o 
 -13   1  10       35.09       46.36      5.50 o 
 -12   1  10       61.81       50.11      3.86 o 
 -11   1  10       72.00       63.95      6.52 o 
 -10   1  10       29.89       30.66      3.38 o 
  -9   1  10       88.17       83.78      4.45 o 
  -8   1  10      414.18      419.30     20.08 o 
  -7   1  10        7.71       10.80      3.54 o 
  -6   1  10       52.20       65.49      4.17 o 
  -5   1  10      144.58      170.71      6.42 o 
  -4   1  10        0.00        0.24      2.70 o 
  -3   1  10      111.15      120.60      5.93 o 
  -2   1  10      137.71      118.28      5.96 o 
  -1   1  10      183.10      191.68      8.96 o 
   0   1  10        5.57       16.20      4.86 o 
   1   1  10      168.61      216.75      8.39 o 
   2   1  10       95.21       94.15      5.14 o 
   3   1  10      474.82      513.39     13.96 o 
   4   1  10       68.23       55.63      4.38 o 
   5   1  10      216.05      206.42      9.76 o 
   6   1  10        9.55        9.25      4.32 o 
   7   1  10       29.14       26.46      5.60 o 
   8   1  10       56.37       72.57      8.22 o 
   9   1  10       13.71       26.11      6.39 o 
  10   1  10        0.29       11.25      9.45 o 
 -17   2  10      107.93       99.63     10.71 o 
 -16   2  10        0.20        9.65      5.95 o 
 -15   2  10        0.08        0.00      4.76 o 
 -14   2  10        7.23       14.58      4.86 o 
 -13   2  10      104.27      109.41      8.46 o 
 -12   2  10        3.54        0.00      3.03 o 
 -11   2  10      383.10      420.37     17.59 o 
 -10   2  10      441.94      423.51     14.09 o 
  -9   2  10      112.33       98.58      9.84 o 
  -8   2  10       11.08       22.06      3.70 o 
  -7   2  10      499.93      477.47     20.23 o 
  -6   2  10       30.98       30.58      5.86 o 
  -5   2  10       17.33       22.89      5.67 o 
  -4   2  10      326.93      308.10     11.65 o 
  -3   2  10       54.06       52.49      8.11 o 
  -2   2  10      341.68      392.62     12.99 o 
  -1   2  10       39.18       47.47      4.11 o 
   0   2  10      194.32      186.51      8.69 o 
   1   2  10      125.39      128.76      6.80 o 
   2   2  10       14.57       12.92      2.83 o 
   3   2  10       46.64       43.36      5.72 o 
   4   2  10        2.27        3.27      4.42 o 
   5   2  10      483.94      491.02     18.26 o 
   6   2  10       10.06       25.25      6.93 o 
   7   2  10       54.74       51.66      7.88 o 
   8   2  10       32.87       19.42      7.00 o 
 -14   3  10       13.35       14.52      5.80 o 
 -13   3  10       12.77       26.23     12.25 o 
 -12   3  10      298.14      255.03     19.24 o 
 -11   3  10        6.44       10.74      7.32 o 
 -10   3  10       24.30       20.06      5.57 o 
  -9   3  10      379.58      372.44     18.08 o 
  -8   3  10       59.90       65.21      7.64 o 
  -7   3  10       84.14       94.00      8.65 o 
  -6   3  10       44.22       42.15      6.90 o 
  -5   3  10       17.24       15.47      6.74 o 
  -4   3  10        5.75        8.31      3.70 o 
  -3   3  10        2.69       12.51      4.94 o 
  -2   3  10       66.36       72.95      6.65 o 
  -1   3  10        4.30        9.87      4.22 o 
   0   3  10      154.79      135.40      8.08 o 
   1   3  10      336.73      310.78     22.78 o 
   2   3  10       10.43        7.36      5.41 o 
   3   3  10        4.57        5.62      5.38 o 
   4   3  10       55.14       63.28      8.76 o 
   5   3  10       95.52      108.82     13.06 o 
  -6   4  10        0.00        7.03      6.65 o 
  -5   4  10        0.08        2.49      5.08 o 
  -4   4  10       41.75       56.05     12.83 o 
  -3   4  10       64.39       88.04     16.39 o 
  -2   4  10      125.63      123.31     20.92 o 
 -18   1  11       13.94       34.60      7.70 o 
 -17   1  11        4.33        9.21      4.82 o 
 -16   1  11      285.42      314.08     14.73 o 
 -15   1  11      173.13      157.56      9.61 o 
 -14   1  11       24.19       12.01      5.37 o 
 -13   1  11        1.55        2.32      2.70 o 
 -12   1  11      160.46      179.88      8.49 o 
 -11   1  11      302.06      325.70      9.95 o 
 -10   1  11      183.70      163.03      6.05 o 
  -9   1  11      109.56       97.61      4.94 o 
  -8   1  11        1.57        7.34      3.30 o 
  -7   1  11      421.24      506.10     15.65 o 
  -6   1  11     1005.96      959.37     22.06 o 
  -5   1  11       63.72       81.53      5.45 o 
  -4   1  11      512.10      495.57     16.92 o 
  -3   1  11     1380.07     1607.56     34.31 o 
  -2   1  11      293.95      284.89      9.77 o 
  -1   1  11        0.58        3.60      1.81 o 
   0   1  11        0.00       10.50      5.38 o 
   1   1  11        0.15        0.00      2.96 o 
   2   1  11       73.18       62.95      5.21 o 
   3   1  11      285.29      292.30     10.20 o 
   4   1  11      261.30      272.07     11.81 o 
   5   1  11      333.34      282.94     12.58 o 
   6   1  11        3.71        0.00      4.52 o 
   7   1  11      424.10      431.45     18.13 o 
   8   1  11       26.35       33.54      6.27 o 
   9   1  11       53.44       62.76     10.12 o 
 -17   2  11      140.03      127.80     12.42 o 
 -16   2  11       12.34        7.72      5.52 o 
 -15   2  11       16.52       12.96      7.75 o 
 -14   2  11       10.58       20.74      7.81 o 
 -13   2  11      258.50      274.12     12.01 o 
 -12   2  11       45.07       52.38      7.71 o 
 -11   2  11       28.47       25.98      4.21 o 
 -10   2  11      481.08      456.32     20.06 o 
  -9   2  11       62.37       38.34      4.81 o 
  -8   2  11        0.16        0.00      2.58 o 
  -7   2  11       97.13      105.01      5.83 o 
  -6   2  11        7.79       15.04      3.61 o 
  -5   2  11       41.94       41.01      4.54 o 
  -4   2  11      122.21      119.29     11.14 o 
  -3   2  11       52.81       47.81      5.01 o 
  -2   2  11      305.09      340.86     14.17 o 
  -1   2  11       93.73       91.23      6.86 o 
   0   2  11      185.97      160.56     10.70 o 
   1   2  11       68.36       71.30      6.09 o 
   2   2  11       13.03       19.96      4.44 o 
   3   2  11       93.80      113.10      8.44 o 
   4   2  11       64.56       66.42      7.83 o 
   5   2  11        1.07        6.65      4.70 o 
   6   2  11      122.32      119.00     12.74 o 
   7   2  11        1.18        0.20      4.82 o 
   8   2  11        6.07        5.80      6.41 o 
 -14   3  11        6.18        5.81      7.39 o 
 -13   3  11        4.08       25.60     13.69 o 
 -12   3  11        1.94        0.00      4.95 o 
 -11   3  11       15.55       21.78      5.96 o 
 -10   3  11       32.34       45.13      6.75 o 
  -9   3  11       72.47       63.63      8.34 o 
  -8   3  11        2.73        9.93      9.02 o 
  -7   3  11        5.79        1.21      4.52 o 
  -6   3  11       90.20       99.80      9.34 o 
  -5   3  11        0.23        6.24      5.94 o 
  -4   3  11       15.81       14.41      3.94 o 
  -3   3  11        0.57        0.00      3.96 o 
  -2   3  11       18.57       32.16      5.28 o 
  -1   3  11       11.08       24.54      5.25 o 
   0   3  11       15.45       12.76      9.22 o 
   1   3  11       90.87      119.30     11.32 o 
   2   3  11        0.04        0.00      5.24 o 
   3   3  11        1.01        4.67      6.71 o 
   4   3  11       33.96       31.91      8.77 o 
 -19   0  12        0.09       12.61      8.88 o 
 -18   0  12      165.24      216.93     19.10 o 
 -17   0  12       64.74       96.82      9.91 o 
 -16   0  12      256.94      286.01     16.15 o 
 -15   0  12       67.68       69.52      8.49 o 
 -14   0  12       88.10      120.28      9.78 o 
 -13   0  12      117.76      158.48     10.94 o 
 -12   0  12        1.02        6.03      5.14 o 
 -11   0  12       11.28       47.80     20.53 o 
 -10   0  12     1465.59     1292.29    194.44 o 
  -9   0  12      130.42       88.54      6.96 o 
  -8   0  12      528.64      544.11     18.71 o 
  -7   0  12       21.30       14.89      3.45 o 
  -6   0  12      379.02      281.25     10.26 o 
  -5   0  12      362.53      359.94     11.40 o 
  -4   0  12      687.54      716.88     46.25 o 
  -3   0  12      208.89      217.41      8.29 o 
  -2   0  12      490.84      561.52     17.18 o 
  -1   0  12      135.38      143.65      7.84 o 
   0   0  12      142.84      150.27      8.76 o 
   1   0  12      313.64      353.58     15.16 o 
   2   0  12     2012.71     1978.02     63.63 o 
   3   0  12      105.64       84.12      8.70 o 
   4   0  12      901.33      796.41     30.21 o 
   5   0  12       32.48       23.22      5.75 o 
   6   0  12       13.78       11.28      7.72 o 
   7   0  12       61.84       66.00     12.79 o 
   8   0  12       15.70        4.48      8.18 o 
   9   0  12        0.19        1.14      7.46 o 
 -18   1  12        2.46        0.00      5.00 o 
 -17   1  12       21.53       30.28     11.42 o 
 -16   1  12       12.89       20.06      5.43 o 
 -15   1  12       82.14       86.44      8.03 o 
 -14   1  12        0.03        7.90      3.37 o 
 -13   1  12       44.80       36.93      4.83 o 
 -12   1  12      350.54      353.55     11.40 o 
 -11   1  12      407.75      450.42     12.61 o 
 -10   1  12      174.29      171.87      6.66 o 
  -9   1  12      260.85      241.38      9.83 o 
  -8   1  12      369.93      360.91     11.85 o 
  -7   1  12        8.94       10.59      3.41 o 
  -6   1  12       25.80       35.26      5.64 o 
  -5   1  12        0.03        7.56      7.04 o 
  -4   1  12      747.68      846.65     21.51 o 
  -3   1  12        1.78        6.34      3.56 o 
  -2   1  12        7.00       27.64      6.37 o 
  -1   1  12       27.25       42.40      4.87 o 
   0   1  12       40.96       34.41      3.38 o 
   1   1  12       89.20       83.75      6.57 o 
   2   1  12      625.93      549.85     14.75 o 
   3   1  12      165.68      156.71      8.22 o 
   4   1  12       93.78       86.71      7.65 o 
   5   1  12       61.34       56.47      6.78 o 
   6   1  12        7.09       20.16      5.87 o 
   7   1  12       56.07       56.97      7.64 o 
   8   1  12        2.77        2.75      4.84 o 
 -17   2  12        5.72        0.00      4.81 o 
 -16   2  12       51.08       67.81     11.82 o 
 -15   2  12       27.92       56.62      8.96 o 
 -14   2  12       30.44       34.85      7.04 o 
 -13   2  12        0.00        4.05      5.69 o 
 -12   2  12        2.85        5.03      5.19 o 
 -11   2  12      483.87      476.68     20.16 o 
 -10   2  12       22.90       32.73      6.23 o 
  -9   2  12       63.37       60.76      7.53 o 
  -8   2  12       25.89       32.60      7.13 o 
  -7   2  12      321.79      280.39     11.20 o 
  -6   2  12      152.78      148.41      8.43 o 
  -5   2  12       34.24       39.94      5.53 o 
  -4   2  12       49.91       43.67      5.22 o 
  -3   2  12       21.48       30.17      4.88 o 
  -2   2  12        0.26        6.92      3.91 o 
  -1   2  12       30.29       27.31      4.58 o 
   0   2  12        8.95        4.47      6.69 o 
   1   2  12      137.57      151.20      8.24 o 
   2   2  12       77.15       65.60      7.99 o 
   3   2  12      124.74      140.29     15.65 o 
   4   2  12       33.70       40.86      7.50 o 
   5   2  12        1.31        4.70      5.77 o 
   6   2  12       15.18       14.83      9.67 o 
   7   2  12        0.06        6.15      6.94 o 
 -13   3  12        5.37       14.48      8.31 o 
 -12   3  12        0.03        4.57      5.24 o 
 -11   3  12        5.93       17.78      6.57 o 
 -10   3  12        0.29        7.86      5.73 o 
  -9   3  12        4.31        8.94      5.22 o 
  -8   3  12        4.57        8.20      5.08 o 
  -7   3  12       15.53       18.11      6.02 o 
  -6   3  12      124.66      116.59     10.33 o 
  -5   3  12       17.49       28.88      6.76 o 
  -4   3  12      460.12      403.03     19.57 o 
  -3   3  12       15.50       13.60      4.90 o 
  -2   3  12      111.24       91.40      8.61 o 
  -1   3  12      179.01      180.56     12.93 o 
   0   3  12        1.81        1.97      6.95 o 
   1   3  12      126.23      117.96     11.45 o 
   2   3  12       45.12       39.82      7.61 o 
   3   3  12        0.24        5.67      6.94 o 
 -18   1  13       89.72       65.45      7.58 o 
 -17   1  13        0.00        4.06      4.60 o 
 -16   1  13        3.53       13.24      5.13 o 
 -15   1  13      275.44      317.37     14.08 o 
 -14   1  13       10.07        5.03      3.26 o 
 -13   1  13      126.97      131.06      7.08 o 
 -12   1  13      265.71      229.41      8.38 o 
 -11   1  13      465.91      413.37     12.19 o 
 -10   1  13       65.59       84.91      6.00 o 
  -9   1  13      196.45      190.04      8.82 o 
  -8   1  13       36.54       57.19      5.47 o 
  -7   1  13       41.61       44.73      4.70 o 
  -6   1  13       45.76       33.00      4.08 o 
  -5   1  13       53.00       67.54      7.26 o 
  -4   1  13      641.80      681.38     19.15 o 
  -3   1  13        1.74        4.75      3.98 o 
  -2   1  13      318.40      296.80     12.17 o 
  -1   1  13        5.20        8.34      3.82 o 
   0   1  13      286.54      307.66     12.31 o 
   1   1  13      608.78      583.93     18.79 o 
   2   1  13      310.55      274.00     11.50 o 
   3   1  13      123.08      134.30      9.53 o 
   4   1  13      109.58       92.89      7.73 o 
   5   1  13       14.04       22.48      5.83 o 
   6   1  13        0.46       11.91      7.95 o 
   7   1  13        6.21        2.48      5.85 o 
 -16   2  13       27.87       25.68      9.45 o 
 -15   2  13       27.35       25.87      7.21 o 
 -14   2  13       59.36       55.08      8.36 o 
 -13   2  13       47.27       45.09      7.68 o 
 -12   2  13        0.02        4.16      4.92 o 
 -11   2  13       20.56       28.08      7.63 o 
 -10   2  13       19.33       24.43      6.18 o 
  -9   2  13       93.96       94.46     12.39 o 
  -8   2  13        0.28        2.45      6.55 o 
  -7   2  13        7.99        7.61      3.40 o 
  -6   2  13      368.36      345.13     12.67 o 
  -5   2  13      164.43      156.52      8.40 o 
  -4   2  13      412.00      400.52     18.99 o 
  -3   2  13       22.73       19.02      4.62 o 
  -2   2  13      243.96      277.49     12.55 o 
  -1   2  13      379.59      397.54     15.47 o 
   0   2  13       44.74       64.77      8.87 o 
   1   2  13      117.77      105.08     10.63 o 
   2   2  13       37.34       58.41      8.82 o 
   3   2  13       38.89       38.94      8.26 o 
   4   2  13        0.01        0.00      5.75 o 
   5   2  13       40.62       41.90      8.74 o 
   6   2  13       83.79       83.83     13.84 o 
 -13   3  13       22.44       15.19      9.66 o 
 -12   3  13       41.44       21.55      7.12 o 
 -11   3  13      119.52      116.43     10.53 o 
 -10   3  13        0.42        1.09      4.80 o 
  -9   3  13       44.06       64.27      9.35 o 
  -8   3  13        0.85        5.01      5.45 o 
  -7   3  13        1.56        0.76      4.47 o 
  -6   3  13       27.75       40.84      8.54 o 
  -5   3  13      161.89      154.61     11.58 o 
  -4   3  13      128.23      132.17      9.37 o 
  -3   3  13       61.19       84.27      8.19 o 
  -2   3  13       17.53       23.58      6.27 o 
  -1   3  13       19.91       19.34      7.67 o 
   0   3  13        5.91        8.32      6.23 o 
   1   3  13       26.27       39.35      8.48 o 
   2   3  13        4.05        0.00      6.19 o 
 -18   0  14       57.01       71.58     14.37 o 
 -17   0  14        2.38        1.57      7.13 o 
 -16   0  14      327.04      253.03     16.77 o 
 -15   0  14      113.40      102.56     10.61 o 
 -14   0  14      505.29      482.70     22.56 o 
 -13   0  14     1639.73     1797.64     56.46 o 
 -12   0  14      871.40      689.88    123.06 o 
 -11   0  14      182.11      171.18     13.61 o 
 -10   0  14      429.04      472.32     18.95 o 
  -9   0  14       71.07       90.29      7.10 o 
  -8   0  14      755.89      710.57     24.48 o 
  -7   0  14       15.10       13.87      3.73 o 
  -6   0  14       16.47       42.52      9.33 o 
  -5   0  14     1989.14     2236.28     82.53 o 
  -4   0  14       18.91       21.76      8.51 o 
  -3   0  14      256.71      236.95     12.22 o 
  -2   0  14      161.75      157.99      8.01 o 
  -1   0  14       47.08       41.67      5.54 o 
   0   0  14     1061.57      981.88     32.41 o 
   1   0  14      296.43      253.71     19.30 o 
   2   0  14       55.95       64.42     12.40 o 
   3   0  14      840.98      762.15     30.78 o 
   4   0  14        0.32        0.00      4.96 o 
   5   0  14      163.24      176.11     18.40 o 
   6   0  14       88.65      101.18     13.72 o 
   7   0  14        1.36        0.00      8.03 o 
 -18   1  14       34.11       46.97      9.33 o 
 -17   1  14        0.83        0.00      4.86 o 
 -16   1  14       20.05       32.28      6.39 o 
 -15   1  14      147.56      167.29     12.77 o 
 -14   1  14        0.51        3.98      3.17 o 
 -13   1  14       59.06       50.79      5.92 o 
 -12   1  14      592.90      555.54     18.13 o 
 -11   1  14        0.07        8.40      3.62 o 
 -10   1  14       61.31       53.93      5.48 o 
  -9   1  14       69.75       76.14      6.43 o 
  -8   1  14        2.51        5.37      3.52 o 
  -7   1  14       86.93       88.40      6.54 o 
  -6   1  14      148.87      139.94      7.55 o 
  -5   1  14       24.07       15.43      4.55 o 
  -4   1  14       16.56       16.08      4.41 o 
  -3   1  14      111.73      101.91      7.27 o 
  -2   1  14      389.14      354.99     13.69 o 
  -1   1  14       59.31       70.37      6.71 o 
   0   1  14      218.25      241.10     16.09 o 
   1   1  14        1.75       11.89      6.99 o 
   2   1  14      199.63      200.65     12.36 o 
   3   1  14       16.59       23.64      6.43 o 
   4   1  14       25.04       34.02      7.25 o 
   5   1  14        2.66        2.82      5.74 o 
   6   1  14        0.84        4.29      5.51 o 
 -16   2  14        1.14        0.00      6.16 o 
 -15   2  14        0.35       10.62      8.70 o 
 -14   2  14        2.39        1.85      6.17 o 
 -13   2  14        9.69       28.95      6.94 o 
 -12   2  14      349.72      382.44     19.81 o 
 -11   2  14       84.08       70.07      8.59 o 
 -10   2  14        0.29        1.45      5.31 o 
  -9   2  14      119.43      100.69      6.94 o 
  -8   2  14      253.65      227.06     10.49 o 
  -7   2  14        4.50        0.99      3.35 o 
  -6   2  14       83.67       59.16      6.21 o 
  -5   2  14      196.40      182.22      9.87 o 
  -4   2  14        4.23        0.87      3.67 o 
  -3   2  14      138.40      146.24      9.31 o 
  -2   2  14      319.02      343.56     15.35 o 
  -1   2  14       44.23       50.97      6.39 o 
   0   2  14       29.11       28.51      6.92 o 
   1   2  14      115.09      120.06     13.99 o 
   2   2  14        0.47       61.67     27.13 o 
   3   2  14       96.81       86.35     11.07 o 
   4   2  14       14.40       13.58      7.65 o 
 -12   3  14        1.13        8.83      6.44 o 
 -11   3  14       78.25       68.98      9.85 o 
 -10   3  14       24.27       20.09      7.41 o 
  -9   3  14        4.40        4.82      5.60 o 
  -8   3  14       76.30       74.17      9.51 o 
  -7   3  14       61.28       60.85      8.77 o 
  -6   3  14       38.71       49.53      8.40 o 
  -5   3  14       17.71       14.57     13.36 o 
  -4   3  14       20.58       20.78      5.82 o 
  -3   3  14       51.95       60.87      8.97 o 
  -2   3  14       46.98       52.22      8.97 o 
  -1   3  14      102.55      102.03     11.61 o 
   0   3  14        2.38        0.00      6.30 o 
   1   3  14        0.25        0.00      7.02 o 
 -18   1  15        0.03        0.00      5.77 o 
 -17   1  15       44.63       73.13     11.44 o 
 -16   1  15       51.78       67.77     11.73 o 
 -15   1  15      198.51      222.42     14.30 o 
 -14   1  15        1.76        2.24      3.53 o 
 -13   1  15      102.77      109.98      8.37 o 
 -12   1  15        9.74       20.47      4.61 o 
 -11   1  15      252.13      247.68     11.56 o 
 -10   1  15      191.85      200.45     10.17 o 
  -9   1  15      405.55      400.56     14.63 o 
  -8   1  15        6.78       14.74      4.42 o 
  -7   1  15     1228.14     1083.38     70.04 o 
  -6   1  15      258.68      235.45     23.25 o 
  -5   1  15      392.22      359.53     16.67 o 
  -4   1  15       66.08       67.93      6.68 o 
  -3   1  15        4.45       11.51     11.76 o 
  -2   1  15       44.94       45.56      5.94 o 
  -1   1  15      138.13      107.02      8.19 o 
   0   1  15       68.30       75.80      7.20 o 
   1   1  15        4.89        3.74      4.41 o 
   2   1  15      668.08      662.03     28.16 o 
   3   1  15        0.84        6.83      6.04 o 
   4   1  15       15.92       16.78      7.02 o 
   5   1  15       28.95       16.71      7.86 o 
 -16   2  15        0.11        0.00      5.76 o 
 -15   2  15        2.04        0.90      5.18 o 
 -14   2  15       38.43       40.07      7.22 o 
 -13   2  15       50.77       68.32      9.54 o 
 -12   2  15      100.90      135.38     11.69 o 
 -11   2  15       45.77       45.77      7.09 o 
 -10   2  15       26.48       22.28      6.42 o 
  -9   2  15       61.74       50.13      6.30 o 
  -8   2  15        5.88        5.03      4.03 o 
  -7   2  15        0.38        0.00      5.05 o 
  -6   2  15      412.77      404.82     15.95 o 
  -5   2  15       86.15       85.92      7.61 o 
  -4   2  15      102.37       99.67      8.20 o 
  -3   2  15       16.03       11.28      4.87 o 
  -2   2  15        1.56        5.55      5.54 o 
  -1   2  15      268.68      244.40     13.91 o 
   0   2  15      190.66      195.02     13.38 o 
   1   2  15       16.80       15.32      7.10 o 
   2   2  15       41.35       53.56     10.15 o 
   3   2  15        0.03        1.36      5.85 o 
 -11   3  15       12.68       16.34      7.68 o 
 -10   3  15        3.08        5.69      6.41 o 
  -9   3  15       44.25       45.82      8.74 o 
  -8   3  15        0.72        5.20      5.79 o 
  -7   3  15        7.24       11.84      6.86 o 
  -6   3  15       45.83       50.36      8.47 o 
  -5   3  15        1.44        0.77      4.85 o 
  -4   3  15        4.80        0.00      6.44 o 
  -3   3  15        0.49       18.71     10.41 o 
  -2   3  15       14.53       17.01      7.48 o 
  -1   3  15       17.20       38.75     10.62 o 
 -18   0  16        8.58        5.16      7.96 o 
 -17   0  16      181.52      192.33     18.46 o 
 -16   0  16       49.27       43.31     10.16 o 
 -15   0  16        3.59        6.09      7.94 o 
 -14   0  16      245.61      191.40     12.60 o 
 -13   0  16       30.72       29.60      7.17 o 
 -12   0  16        6.01       11.60      7.30 o 
 -11   0  16      114.22      115.35     14.70 o 
 -10   0  16      205.81      206.14     17.34 o 
  -9   0  16      429.51      345.19    103.64 o 
  -8   0  16      300.09      324.84     22.45 o 
  -7   0  16      278.62      273.76     20.97 o 
  -6   0  16        1.15        0.06     13.32 o 
  -5   0  16     1000.15      961.73     47.67 o 
  -4   0  16      610.41      570.24     33.60 o 
  -3   0  16      402.23      399.04     26.85 o 
  -2   0  16       57.56       55.53     18.26 o 
  -1   0  16       61.89       56.91     14.18 o 
   0   0  16      142.86      123.30     13.33 o 
   1   0  16        0.60        4.49     11.15 o 
   2   0  16        7.75        0.00      8.49 o 
   3   0  16       33.35        5.25      8.99 o 
   4   0  16       25.78       48.41     21.92 o 
   5   0  16       37.16       35.39     21.33 o 
 -17   1  16       10.65        3.65      5.77 o 
 -16   1  16       46.10       54.17      8.81 o 
 -15   1  16       62.16       62.48      8.97 o 
 -14   1  16       33.85       30.27      7.70 o 
 -13   1  16       16.34       19.61      5.05 o 
 -12   1  16       41.35       35.67      5.75 o 
 -11   1  16        0.29        0.00      3.24 o 
 -10   1  16       16.46       21.89      5.29 o 
  -9   1  16        2.15       15.61      5.55 o 
  -8   1  16      237.11      220.07     13.29 o 
  -7   1  16       18.38       14.99      5.63 o 
  -6   1  16      239.79      213.76     12.75 o 
  -5   1  16      200.52      182.81     11.48 o 
  -4   1  16      260.73      257.27     12.65 o 
  -3   1  16       62.76       72.93      6.86 o 
  -2   1  16      131.61      122.49      8.74 o 
  -1   1  16        9.30       12.31      4.95 o 
   0   1  16      135.64      117.00      8.87 o 
   1   1  16        2.05        6.74      4.94 o 
   2   1  16        3.84       10.44      7.02 o 
   3   1  16       15.03        9.66      6.46 o 
   4   1  16        0.38        0.00      6.19 o 
 -15   2  16        4.84        8.48      6.50 o 
 -14   2  16       11.56       21.39      7.39 o 
 -13   2  16      241.62      224.29     15.80 o 
 -12   2  16        2.55        0.18      4.82 o 
 -11   2  16       16.77       35.72      6.95 o 
 -10   2  16        2.17        2.23      4.94 o 
  -9   2  16      117.06      125.38      8.93 o 
  -8   2  16       39.65       34.09      6.13 o 
  -7   2  16       43.53       41.88      6.15 o 
  -6   2  16       76.95       61.84      7.28 o 
  -5   2  16      122.51      121.89      9.14 o 
  -4   2  16        8.31        6.21      4.33 o 
  -3   2  16       27.07       20.72      5.67 o 
  -2   2  16      192.99      204.93     12.06 o 
  -1   2  16      188.02      220.14     15.76 o 
   0   2  16      184.07      173.86     15.05 o 
   1   2  16       84.94       83.33     11.77 o 
   2   2  16       16.46       30.75     12.24 o 
 -10   3  16        0.30        5.99      6.45 o 
  -9   3  16        2.64        0.49      5.35 o 
  -8   3  16       83.16       66.78      9.96 o 
  -7   3  16        0.52        2.47      5.05 o 
  -6   3  16       81.66       85.69     10.48 o 
  -5   3  16        1.27        8.27      6.75 o 
  -4   3  16        2.26       18.59     12.27 o 
  -3   3  16      104.79       91.89     13.96 o 
 -17   1  17       27.04       22.51      7.68 o 
 -16   1  17        7.53        0.00      6.41 o 
 -15   1  17      295.30      332.67     19.03 o 
 -14   1  17      510.72      483.92     19.23 o 
 -13   1  17       13.51       26.99      5.93 o 
 -12   1  17       82.36       78.19      6.72 o 
 -11   1  17       61.32       57.15      6.30 o 
 -10   1  17       16.46        8.11      4.07 o 
  -9   1  17       25.79       44.31      6.92 o 
  -8   1  17       26.69       15.71      5.22 o 
  -7   1  17       46.66       39.08      5.91 o 
  -6   1  17      229.34      196.99      9.89 o 
  -5   1  17      134.96      127.21     10.88 o 
  -4   1  17      219.47      224.79     12.83 o 
  -3   1  17       81.22       74.81     11.65 o 
  -2   1  17      249.76      273.28     14.02 o 
  -1   1  17       12.94       15.64      5.69 o 
   0   1  17       40.76       51.38      7.27 o 
   1   1  17       63.54       57.76      8.93 o 
   2   1  17       55.88       71.20     11.08 o 
   3   1  17       27.03       45.23     11.91 o 
 -15   2  17       17.50       24.79      8.90 o 
 -14   2  17       39.35       38.41      9.19 o 
 -13   2  17        4.01       12.52      6.85 o 
 -12   2  17       39.81       53.33      9.26 o 
 -11   2  17        0.00        0.00      5.43 o 
 -10   2  17       59.10       63.93      9.31 o 
  -9   2  17       54.32       55.13      9.67 o 
  -8   2  17      225.99      225.27     12.09 o 
  -7   2  17        0.64        0.00      4.30 o 
  -6   2  17        5.90       10.46      5.64 o 
  -5   2  17        0.22        0.00      4.30 o 
  -4   2  17       96.27       95.27      9.84 o 
  -3   2  17       16.65       14.34      5.65 o 
  -2   2  17        1.51        2.58      5.10 o 
  -1   2  17        0.91        3.14      6.16 o 
   0   2  17      166.15      147.74     14.29 o 
 -17   0  18       21.03       13.56      9.50 o 
 -16   0  18       17.79       37.20     11.48 o 
 -15   0  18      365.38      352.88     26.20 o 
 -14   0  18       45.79       35.61     10.74 o 
 -13   0  18      117.93      154.93     16.66 o 
 -12   0  18      399.71      408.61     27.75 o 
 -11   0  18       38.37       59.00     23.98 o 
 -10   0  18       18.56       24.06      9.36 o 
  -9   0  18     1188.26     1159.67     59.83 o 
  -8   0  18       17.13       24.08      9.89 o 
  -7   0  18     1036.80     1004.14     51.63 o 
  -6   0  18      140.53      138.81     29.26 o 
  -5   0  18       96.60       92.64     12.71 o 
  -4   0  18      269.70      186.58     19.68 o 
  -3   0  18      103.88      117.10     16.11 o 
  -2   0  18      225.27      237.10     22.80 o 
  -1   0  18       34.59       17.96     10.02 o 
   0   0  18      173.22      165.41     19.12 o 
   1   0  18       34.86       24.69     10.44 o 
   2   0  18        7.08       11.75     16.91 o 
 -16   1  18        0.06        0.00      6.62 o 
 -15   1  18       20.41       31.42      8.32 o 
 -14   1  18        2.30        0.00      4.47 o 
 -13   1  18        8.04       15.04      5.12 o 
 -12   1  18       24.20       30.02      6.43 o 
 -11   1  18       29.66       37.07      9.58 o 
 -10   1  18       44.25       45.45      5.98 o 
  -9   1  18        0.18       15.13      5.59 o 
  -8   1  18      197.17      184.48     12.45 o 
  -7   1  18        6.15        1.12      5.64 o 
  -6   1  18        0.00        1.07      4.54 o 
  -5   1  18       97.04       94.92     10.42 o 
  -4   1  18       21.18       13.08      6.14 o 
  -3   1  18        3.80       12.27      6.20 o 
  -2   1  18       40.60       54.21     10.25 o 
  -1   1  18        0.33       15.93      7.31 o 
   0   1  18       43.27       37.77     11.43 o 
   1   1  18        7.91        9.93      7.54 o 
 -14   2  18       13.02       25.59      8.87 o 
 -13   2  18       57.60       72.96     10.51 o 
 -12   2  18       58.32       77.29     10.28 o 
 -11   2  18        1.89        0.00      6.65 o 
 -10   2  18        0.48        0.00      5.56 o 
  -9   2  18       50.68       67.69      8.68 o 
  -8   2  18        5.76        0.00      4.16 o 
  -7   2  18       42.62       56.54      7.58 o 
  -6   2  18       45.91       46.40      7.22 o 
  -5   2  18        1.16        5.16      6.06 o 
  -4   2  18        0.12        4.59      5.11 o 
  -3   2  18       59.69       63.24      8.70 o 
  -2   2  18        7.89       18.31      7.67 o 
  -1   2  18       17.28       24.47      9.27 o 
 -16   1  19        5.01       31.42     10.06 o 
 -15   1  19        2.45       11.56      7.77 o 
 -14   1  19        0.34        0.50      6.40 o 
 -13   1  19        2.40        0.00      8.44 o 
 -12   1  19       22.26       34.38      9.63 o 
 -11   1  19      424.12      443.36     22.28 o 
 -10   1  19       74.81       75.02     18.87 o 
  -9   1  19      232.23      234.93     15.72 o 
  -8   1  19       26.09       31.81      9.30 o 
  -7   1  19      262.65      294.08     18.26 o 
  -6   1  19      143.51      139.05     12.00 o 
  -5   1  19      174.83      153.31     13.24 o 
  -4   1  19      126.93      113.64     12.13 o 
  -3   1  19        0.30        9.20      6.70 o 
  -2   1  19       31.01       29.48      9.22 o 
  -1   1  19        4.33       15.22      9.55 o 
   0   1  19       15.73       30.86     15.49 o 
 -12   2  19       10.34       10.97      7.04 o 
 -11   2  19        6.37        4.71      6.03 o 
 -10   2  19       48.03       40.02      7.91 o 
  -9   2  19        0.52        0.00      5.92 o 
  -8   2  19        0.70        8.18      5.97 o 
  -7   2  19       24.43       29.07      6.21 o 
  -6   2  19       18.38        7.99      5.85 o 
  -5   2  19        7.23        5.79      6.39 o 
  -4   2  19        9.93       13.51      7.70 o 
 -15   0  20        2.50        2.93     10.85 o 
 -14   0  20        0.14       12.21      9.29 o 
 -13   0  20       86.40       73.12     13.48 o 
 -12   0  20      142.71      148.11     18.09 o 
 -11   0  20       11.15        8.75     11.75 o 
 -10   0  20        2.39        8.19     11.49 o 
  -9   0  20        0.01        7.42      9.60 o 
  -8   0  20       66.15       65.58     12.01 o 
  -7   0  20      240.25      268.87     26.69 o 
  -6   0  20      148.59      141.19     19.89 o 
  -5   0  20        2.11        0.00      7.20 o 
  -4   0  20      132.60      143.30     16.32 o 
  -3   0  20        0.35        5.20      7.33 o 
  -2   0  20      110.38      112.99     15.62 o 
  -1   0  20        6.90       16.16     11.62 o 
 -14   1  20        4.33        7.67      8.11 o 
 -13   1  20        3.47        0.00      5.36 o 
 -12   1  20       14.43       17.93      8.72 o 
 -11   1  20       12.32        0.00      4.93 o 
 -10   1  20       57.46       62.53      8.35 o 
  -9   1  20       76.21       75.32     10.38 o 
  -8   1  20        8.57       12.34      9.49 o 
  -7   1  20       54.80       53.52      9.49 o 
  -6   1  20        1.89        7.28      9.36 o 
  -5   1  20        1.36       12.76      8.52 o 
  -4   1  20       26.09       21.15      8.02 o 
  -3   1  20       30.71       16.51      7.21 o 
  -2   1  20       24.66       16.00      7.89 o 
  -9   2  20       34.50       62.23     10.77 o 
  -8   2  20       11.01       12.69     12.58 o 
 -13   1  21        4.40       23.75     11.61 o 
 -12   1  21       16.10       25.87      7.96 o 
 -11   1  21       46.75       56.70     10.00 o 
 -10   1  21        6.28        2.95      5.96 o 
  -9   1  21       67.03       83.56     11.43 o 
  -8   1  21       35.44       51.38      9.21 o 
  -7   1  21       18.74       19.77      6.96 o 
  -6   1  21        0.39       25.61     13.91 o 
  -5   1  21       36.75       49.46     12.60 o 
 -12   0  22        5.73        5.30     23.53 o 
 -11   0  22       68.96      101.53     18.05 o 
 -10   0  22       17.76       31.96     13.66 o 
  -9   0  22        3.00        8.86     11.01 o 
  -8   0  22        9.02       10.57     11.41 o 
  -7   0  22       34.81       26.81     14.28 o 
                                                 
